# Supplementary material for: Barriers and Facilitators of Online Grocery Services: Perceptions from Rural and Urban Grocery Store Managers
Source: Nutrients. 2022 Sep 14;14(18):3794. doi: 10.3390/nu14183794 (PMC9502010; doi:10.3390/nu14183794)
Supplement: Supplementary file 1 [file nutrients-14-03794-s001.zip]

Archive with 1 entries (1 files):
- nutrients-1905115-supplementary.pdf
